# Supplementary material for: Species abundance, composition, and nocturnal activity of female Anopheles (Diptera: Culicidae) in malaria-endemic villages of Papua New Guinea: assessment with barrier screen sampling
Source: Malar J. 2019 Mar 25;18:96. doi: 10.1186/s12936-019-2742-x (PMC6434780; doi:10.1186/s12936-019-2742-x)
Supplement: Supplementary file 1 — Additional file 1: Table S1. Dates of mosquito sampling in each village in the years 2012, 2013, 2015 and 2016. [file 12936_2019_2742_MOESM1_ESM.xlsx]

## Sheet: Sheet1
Table S1. Dates of mosquito sampling in each village in the years 2012, 2013, 2015 and 2016. Shaded cells represent the dates in which mosquitoes were sampled with the different colors correspond to each of the five study villages and numbers within each cell represents the number of barrier screens used to sample mosquitoes that night. Gradient shades represent villages where mosquitoes were sam…
	Year 2012
Dates	1st	2nd	3rd	4th	5th	6th	7th	8th	9th	10th	11th	12th	13th	14th	15th	16th	17th	18th	19th	20th	21st	22nd	23rd	24th	25th	26th	27th	28th	29th	30th	31st		Village color codes
January																																		Dimer
February																																		Kokofine
March																																		Mirap
April																2	2	2	2															Wasab
May																																		Matukar & Wasab (simultaneous sampling)
June				2	2	2	2								2	2	2	2									2	2	2	2				Dimer & Mirap (simultaneous sampling)
July				2	2	2	2				2	2	2	2											2	2	2	2	2	2
August							2	2	2	2					2	2	2	2	2	2
September
October
November																										2	2	2	2	2
December	2		2	2	2	2					2	2
	Year 2013
Dates	1st	2nd	3rd	4th	5th	6th	7th	8th	9th	10th	11th	12th	13th	14th	15th	16th	17th	18th	19th	20th	21st	22nd	23rd	24th	25th	26th	27th	28th	29th	30th	31st
January
February
March
April																							2	2	2	2	2	2		2
May	2	2	2	2
June
July
August																										2	2	2	2	2	2
September		2			2		2
October
November
December				2	2	2	2	2	2		2	2	2	2		2
	Year 2015
Dates	1st	2nd	3rd	4th	5th	6th	7th	8th	9th	10th	11th	12th	13th	14th	15th	16th	17th	18th	19th	20th	21st	22nd	23rd	24th	25th	26th	27th	28th	29th	30th	31st
January
February
March
April																				2	2	2	2	2	2		2	2	2	2
May	2	2
June
July															10	10
August			10	10	10	10			10	10	10	10
September
October
November
December	2	2	2	2	2	2
	Year 2016
Dates	1st	2nd	3rd	4th	5th	6th	7th	8th	9th	10th	11th	12th	13th	14th	15th	16th	17th	18th	19th	20th	21st	22nd	23rd	24th	25th	26th	27th	28th	29th	30th	31st
January
February											2	2
March
April
May
June
July
August
September
October
November
December
