# Supplementary material for: Species abundance, composition, and nocturnal activity of female Anopheles (Diptera: Culicidae) in malaria-endemic villages of Papua New Guinea: assessment with barrier screen sampling
Source: Malar J. 2019 Mar 25;18:96. doi: 10.1186/s12936-019-2742-x (PMC6434780; doi:10.1186/s12936-019-2742-x)
Supplement: Supplementary file 3 — Additional file 3: Table S3. Statistical output for negative binomial generalized linear model analysis of eight Anopheles populations. [file 12936_2019_2742_MOESM3_ESM.xlsx]

## Sheet: Sheet1
Table S3. Statistical output for negative binomial generalized linear model (GLM) analysis of eight Anopheles populations. The GLM compares the number of mosquitoes collected at each of the 12 hours of the night; on the bush versus village side of the barrier screen; and as blood-fed versus unfed. The variables whose coefficient was estimated are listed under the column name 'Variable'. The estim…
Anopheles population	Variable	Coefficient	Lower CI	Upper CI	P value
Kokofine (An. farauti no. 4)	20:00:00	-0.0668689	-0.886933	0.753224	0.872378
	21:00:00	-0.0637764	-0.884276	0.75684	0.878225
	22:00:00	0.436463	-0.378569	1.25177	0.29022
	23:00:00	0.523381	-0.300931	1.34857	0.204199
	00:00:00	-0.298646	-1.12519	0.52808	0.475583
	01:00:00	-0.398288	-1.23038	0.434013	0.342727
	02:00:00	-0.453126	-1.29673	0.391249	0.281196
	03:00:00	-0.340743	-1.19402	0.513239	0.416189
	04:00:00	-0.860898	-1.723	0.00090438	0.0437611
	05:00:00	-0.78472	-1.64779	0.078294	0.0651813
	06:00:00	-1.02254	-1.89779	-0.148346	0.0174802
	village side	0.390615	0.0420893	0.740596	0.0236697
	unfed status	0.62964	0.252728	1.00681	0.000266965
Matukar (An. farauti s.s.)	20:00:00	-0.286083	-1.21406	0.616569	0.535189
	21:00:00	0.184371	-0.636952	1.02044	0.659423
	22:00:00	0.153608	-0.679761	0.997802	0.715016
	23:00:00	-0.0844932	-0.965303	0.789434	0.848047
	00:00:00	-0.0159147	-0.878722	0.846741	0.970797
	01:00:00	0.499504	-0.271336	1.30175	0.20884
	02:00:00	0.179206	-0.642162	1.01524	0.668676
	03:00:00	-0.51305	-1.50966	0.42975	0.293465
	04:00:00	-0.967346	-2.15916	0.0802077	0.0828697
	05:00:00	-0.403132	-1.36206	0.517856	0.395758
	06:00:00	-1.89336	-3.77907	-0.546672	0.0156953
	village side	0.348992	-0.0222934	0.725437	0.0665192
	unfed status	0.389514	0.0176309	0.767382	0.0410616
Mirap (An. bancroftii)	20:00:00	0.483847	-0.116437	1.09556	0.103642
	21:00:00	-0.00560281	-0.644283	0.636505	0.985958
	22:00:00	-0.424463	-1.11618	0.257232	0.216825
	23:00:00	-0.0995541	-0.757331	0.556495	0.758173
	00:00:00	-0.370306	-1.0652	0.313043	0.27603
	01:00:00	-1.20381	-2.07223	-0.401434	0.00387737
	02:00:00	-1.09735	-1.96163	-0.299262	0.00665427
	03:00:00	-1.23542	-2.13398	-0.415087	0.0033192
	04:00:00	-2.39071	-3.87199	-1.26506	0.000156012
	05:00:00	-1.84215	-2.99022	-0.878822	0.000328421
	06:00:00	-1.22917	-2.12679	-0.410372	0.00342212
	village side	-0.033144	-0.358725	0.292162	0.836522
	unfed status	0.910132	0.571043	1.25859	< 0.0001
Mirap (An. farauti s.s.)	20:00:00	0.894993	0.568834	1.22223	< 0.0001
	21:00:00	0.891928	0.565673	1.2193	< 0.0001
	22:00:00	0.758508	0.429625	1.08845	< 0.0001
	23:00:00	0.51586	0.182185	0.850419	0.00226157
	00:00:00	0.383262	0.0462806	0.720941	0.0244148
	01:00:00	0.396898	0.0611279	0.733402	0.0196678
	02:00:00	0.28967	-0.0496976	0.629623	0.0909457
	03:00:00	0.239426	-0.101071	0.580538	0.163833
	04:00:00	0.0505387	-0.296121	0.397413	0.772103
	05:00:00	-0.114733	-0.468128	0.238413	0.517027
	06:00:00	-0.309427	-0.669449	0.0495326	0.0866654
	village side	0.364169	0.225114	0.503566	< 0.0001
	unfed status	0.3024	0.160383	0.444529	< 0.0001
Dimer (An. punctulatus s.s.)	20:00:00	-0.0894304	-1.38173	1.19601	0.893445
	21:00:00	-0.197948	-1.48969	1.08487	0.77045
	22:00:00	0.537536	-0.645458	1.74342	0.386568
	23:00:00	0.581912	-0.605389	1.79261	0.346633
	00:00:00	0.696418	-0.480449	1.89993	0.255328
	01:00:00	1.03579	-0.111827	2.21656	0.0828657
	02:00:00	0.849732	-0.306983	2.03618	0.160125
	03:00:00	0.191345	-1.04471	1.43721	0.766297
	04:00:00	0.377462	-0.884366	1.65028	0.549483
	05:00:00	0.431391	-0.832187	1.70684	0.491568
	06:00:00	0.551318	-0.67171	1.79554	0.373902
	village side	-0.274321	-0.771671	0.225433	0.259958
	unfed status	1.36807	0.850301	1.9021	< 0.0001
Wasab (An. punctulatus s.s.)	20:00:00	0.965163	0.365604	1.59602	0.00229754
	21:00:00	0.515082	-0.130219	1.17939	0.125461
	22:00:00	0.85723	0.255073	1.4901	0.00750553
	23:00:00	0.851443	0.246181	1.48652	0.00796379
	00:00:00	0.751507	0.132262	1.39693	0.0207519
	01:00:00	0.8207	0.214992	1.4565	0.0108338
	02:00:00	1.01124	0.418667	1.63691	0.00132343
	03:00:00	0.529314	-0.120271	1.1968	0.114558
	04:00:00	0.339885	-0.331316	1.02293	0.325832
	05:00:00	-0.517509	-1.37727	0.288767	0.215835
	06:00:00	-0.59428	-1.45657	0.214625	0.164086
	village side	0.344004	0.105169	0.584871	0.00485735
	unfed status	0.669286	0.426307	0.915697	< 0.0001
Wasab (An. longirostris)	20:00:00	0.226109	-0.546819	1.00266	0.568329
	21:00:00	0.593699	-0.156378	1.352	0.121812
	22:00:00	0.52805	-0.245147	1.30855	0.17098
	23:00:00	0.751003	0.00651727	1.50516	0.0477631
	00:00:00	0.261254	-0.512449	1.03893	0.5083
	01:00:00	0.0699089	-0.724997	0.865206	0.862257
	02:00:00	-0.052056	-0.861286	0.75449	0.898645
	03:00:00	-0.012321	-0.82828	0.800594	0.975835
	04:00:00	-0.349683	-1.19789	0.486244	0.410949
	05:00:00	-1.06241	-2.06636	-0.119478	0.0281802
	06:00:00	-0.610546	-1.50402	0.258076	0.16843
	village side	0.0732993	-0.257134	0.404348	0.655866
	unfed status	0.959272	0.61995	1.30352	< 0.0001
Wasab (An. koliensis)	20:00:00	-0.557189	-1.51852	0.375842	0.245169
	21:00:00	0.194031	-0.652677	1.04313	0.649635
	22:00:00	-0.149828	-1.04232	0.734439	0.737646
	23:00:00	0.219545	-0.61998	1.06416	0.606168
	00:00:00	0.0205819	-0.842906	0.882652	0.9624
	01:00:00	-0.283851	-1.20459	0.619193	0.534316
	02:00:00	-0.13506	-1.03069	0.750254	0.762179
	03:00:00	-0.0871064	-0.968886	0.788971	0.844181
	04:00:00	-0.101707	-0.993118	0.779931	0.818862
	05:00:00	-0.0186717	-0.893866	0.851703	0.966069
	06:00:00	-0.59984	-1.59308	0.350847	0.214672
	village side	0.00576032	-0.364095	0.375728	0.975124
	unfed status	0.142286	-0.227411	0.512587	0.441534
